# Supplementary material for: Neuromechanical adaptations to EMG-guided SSC training in elite badminton players: a predictive multivariate approach
Source: Front Sports Act Living. 2025 Sep 11;7:1634656. doi: 10.3389/fspor.2025.1634656 (PMC12460308; doi:10.3389/fspor.2025.1634656)
Supplement: Supplementary file 1 [file Supplementaryfile1.zip]

Archive with 10 entries (10 files):
- SF1.jpg
- SF3.jpg
- SF4.jpg
- SP2.jpg
- SP6a6b.jpg
- Suplementary figure 7.jpg
- Supplementary Figure S5.png
- Supplementary Figure S8.png
- Supplementary Figure S9.jpg
- Supplementary Table S1&2.docx
